# Supplementary material for: A Nanobody/Monoclonal Antibody “hybrid” sandwich technology offers an improved immunoassay strategy for detection of African trypanosome infections
Source: PLoS Negl Trop Dis. 2024 Jul 1;18(7):e0012294. doi: 10.1371/journal.pntd.0012294 (PMC11244815; doi:10.1371/journal.pntd.0012294)
Supplement: S1 Data — (XLS) [file pntd.0012294.s012.xls]

## Sheet: Plate1
Plate1
Value	1	2	3	4	5	6	7	8	9	10	11	12
A	0.2296	0.1484	0.0914	0.117	0.0935	0.0834	0.0868	0.0808	0.1137	0.1268	0.1346	0.2755
B	0.1077	0.05	0.071	0.0516	0.0513	0.06	0.0455	0.045	0.045	0.0464	0.0478	0.1256
C	0.0751	0.0469	0.0465	0.0465	0.0465	0.0451	0.0552	0.0463	0.046	0.0457	0.0473	0.1049
D	0.0669	0.0492	0.0471	0.0892	0.0458	0.0476	0.0462	0.0465	0.0457	0.0582	0.0471	0.1004
E	0.0624	0.0489	0.0468	0.0525	0.0484	0.0482	0.045	0.046	0.0461	0.0486	0.0494	0.0939
F	0.0763	0.0501	0.0695	0.0465	0.0472	0.0509	0.0459	0.0571	0.049	0.0476	0.0461	0.1047
G	0.1028	0.0515	0.048	0.0812	0.046	0.2901	0.0468	0.0465	0.2596	0.0465	0.0588	0.1542
H	0.2019	0.1024	0.0838	0.0742	0.0947	0.0665	0.0692	0.0707	0.0835	0.0815	0.1318	0.2244

## Sheet: Plate2
Plate2
Value	1	2	3	4	5	6	7	8	9	10	11	12
A	0.1621	0.0947	0.1431	0.0664	0.0674	0.0841	0.0729	0.09	0.1103	0.1286	0.121	0.2382
B	0.1159	0.0453	0.0456	0.1202	0.0464	0.0641	0.0465	0.0511	0.0631	0.0448	0.0453	0.0958
C	0.0983	0.0464	0.0479	0.0456	0.0555	0.0445	0.0454	0.0457	0.0448	0.0457	0.0455	0.0972
D	0.0918	0.0484	0.0444	0.0451	0.0534	0.0445	0.0454	0.0446	0.0455	0.0447	0.0462	0.0679
E	0.098	0.045	0.0469	0.0454	0.0439	0.0472	0.048	0.0492	0.0455	0.0445	0.0467	0.0733
F	0.1007	0.0489	0.0442	0.0458	0.0459	0.0462	0.0443	0.0449	0.0588	0.0472	0.0458	0.101
G	0.1225	0.0451	0.0454	0.0475	0.0443	0.0457	0.0462	0.0462	0.0491	0.0457	0.0471	0.1149
H	0.2757	0.1933	0.1592	0.1499	0.1144	0.115	0.0866	0.1019	0.1217	0.1143	0.1198	0.2764
Plate 1: Plate 2_re-read on the 30 Oct
Value	1	2	3	4	5	6	7	8	9	10	11	12
A	0.0677	0.0489	0.0471	0.043	0.0441	0.0446	0.0437	0.0432	0.044	0.0442	0.0472	0.0595
B	0.0476	0.043	0.0439	0.0429	0.0429	0.0425	0.0428	0.0435	0.0425	0.0428	0.0425	0.0556
C	0.0459	0.0437	0.0439	0.0425	0.0423	0.372	0.0424	0.0429	0.0424	0.0427	0.0423	0.0506
D	0.0451	0.0426	0.0427	0.0431	0.0429	0.042	0.0425	0.0424	0.0434	0.0422	0.0428	0.0473
E	0.0445	0.0431	0.0431	0.0441	0.0424	0.0444	0.0423	0.0428	0.0426	0.043	0.0425	0.0468
F	0.0459	0.0435	0.0427	0.0424	0.0423	0.0424	0.042	0.0425	0.0426	0.0429	0.0423	0.045
G	0.049	0.043	0.0431	0.0435	0.0425	0.043	0.043	0.0434	0.0458	0.043	0.0432	0.0469
H	0.0526	0.0452	0.0439	0.0436	0.0435	0.0448	0.0428	0.0435	0.0428	0.0436	0.0427	0.0491

## Sheet: Plate3
Plate3
Value	1	2	3	4	5	6	7	8	9	10	11	12
A	0.2576	0.0977	0.0647	0.0593	0.0564	0.8083	0.0755	0.0687	0.0735	0.0707	0.1023	0.1781
B	0.1241	0.0535	0.0564	0.0498	0.0543	0.0504	0.0641	0.0551	0.0526	0.0524	0.0558	0.1059
C	0.1328	0.1729	0.0582	0.0523	0.0523	0.0733	0.0558	0.0563	0.052	0.0511	0.0602	0.0758
D	0.1236	0.0506	0.0517	0.0563	0.0517	0.0593	0.0553	0.055	0.0501	0.0488	0.0505	0.0598
E	0.1083	0.0506	0.0521	0.0508	0.0563	0.0514	0.0544	0.0551	0.053	0.0524	0.0559	0.0612
F	0.1345	0.0522	0.051	0.0548	0.0531	0.0536	0.0539	0.0543	0.0516	0.0496	0.0525	0.0962
G	0.1532	0.0531	0.053	0.0537	0.052	0.0539	0.0524	0.0528	0.0552	0.0473	0.0527	0.1244
H	0.2983	0.1441	0.126	0.1199	0.1311	0.1137	0.1459	0.1241	0.1148	0.1228	0.1162	0.1962

## Sheet: Plate4
Plate4
Value	1	2	3	4	5	6	7	8	9	10	11	12
A	0.2718	0.1018	0.0769	0.0568	0.0574	0.0556	0.0635	0.0678	0.0616	0.0675	0.0832	0.1621
B	0.1629	0.0507	0.0522	0.0507	0.0588	0.0511	0.0515	0.0515	0.0499	0.0484	0.0539	0.0841
C	0.1715	0.0495	0.0514	0.0512	0.0506	0.0496	0.0528	0.0569	0.0501	0.0547	0.0556	0.0875
D	0.121	0.0516	0.0565	0.0512	0.05	0.0486	0.0541	0.0536	0.0543	0.0527	0.0501	0.0638
E	0.1241	0.0501	0.0537	0.0502	0.0861	0.051	0.0491	0.0501	0.0504	0.0482	0.0522	0.0674
F	0.1254	0.0505	0.0498	0.0514	0.0497	0.0542	0.054	0.0484	0.0502	0.0493	0.0549	0.0816
G	0.2201	0.0503	0.0508	0.0502	0.0508	0.0532	0.0495	0.0502	0.0525	0.0526	0.0523	0.1312
H	0.2592	0.2299	0.1699	0.1515	0.1282	0.1158	0.1374	0.1181	0.1057	0.121	0.1072	0.1884

## Sheet: Plate5
Plate5
Value	1	2	3	4	5	6	7	8	9	10	11	12
A	0.3328	0.1078	0.0743	0.0765	0.0646	0.1324	0.1332	0.078	0.0932	0.0884	0.1654	0.3437
B	0.1427	0.0505	0.0544	0.0569	0.0516	0.0512	0.051	0.0493	0.0515	0.0543	0.0506	0.1048
C	0.102	0.0568	0.05	0.0517	0.1207	0.0489	0.05	0.0496	0.0545	0.0508	0.053	0.0667
D	0.1013	0.0536	0.0491	0.0508	0.0507	0.0522	0.0506	0.0479	0.0497	0.0522	0.0498	0.0835
E	0.0919	0.0499	0.0498	0.054	0.0504	0.0482	0.1019	0.0507	0.0487	0.0558	0.0513	0.0698
F	0.0961	0.0496	0.0493	0.0496	0.0488	0.0533	0.0511	0.0513	0.0595	0.0724	0.0518	0.082
G	0.1405	0.0566	0.0565	0.0493	0.0498	0.0497	0.0491	0.0535	0.0633	0.0543	0.0527	0.0986
H	0.2316	0.1099	0.0763	0.0625	0.0542	0.0524	0.0706	0.0539	0.0517	0.0709	0.0757	0.2365

## Sheet: Plate6
Plate6
Value	1	2	3	4	5	6	7	8	9	10	11	12
A	0.1922	0.1249	0.09	0.076	0.135	0.0723	0.0759	0.0715	0.1245	0.0817	0.1842	0.2476
B	0.105	0.0498	0.0532	0.0523	0.0528	0.0593	0.0531	0.0515	0.0637	0.0608	0.0632	0.1394
C	0.1663	0.051	0.0525	0.1161	0.0525	0.0524	0.4123	0.0537	0.055	0.0719	0.063	0.1577
D	0.1011	0.0487	0.0491	0.0529	0.0511	0.0506	0.0539	0.052	0.051	0.0512	0.0501	0.1001
E	0.0995	0.0525	0.0581	0.0525	0.0507	0.051	0.0501	0.0504	0.0519	0.0515	0.0498	0.0906
F	0.1037	0.0506	0.0505	0.0509	0.0513	0.0548	0.049	0.0514	0.0531	0.0526	0.0519	0.0885
G	0.1221	0.0526	0.0533	0.0512	0.0507	0.0546	0.0515	0.0517	0.0521	0.0542	0.0554	0.1218
H	0.2737	0.1269	0.0947	0.0844	0.0708	0.0727	0.0795	0.0643	0.0774	0.0994	0.0946	0.1688

## Sheet: Plate7
Plate7
Value	1	2	3	4	5	6	7	8	9	10	11	12
A	0.3408	0.1509	0.1076	0.1185	0.1323	0.11	0.1044	0.093	0.1122	0.1104	0.1437	0.2369
B	0.1102	0.0492	0.0632	0.061	0.0479	0.0526	1.4982	0.0481	0.0557	0.0513	0.0538	0.1525
C	0.0903	0.0503	0.0502	0.05	0.0479	0.0511	0.0508	0.0515	0.0491	0.184	0.0559	0.0885
D	0.0675	0.0502	0.0485	0.0482	0.052	0.052	0.0489	0.0493	0.3042	0.0553	0.048	0.0768
E	0.0743	0.0487	0.0484	0.0482	0.0522	0.0578	0.0474	0.052	0.0656	0.051	0.05	0.0674
F	0.064	0.0504	0.0489	0.0466	0.0531	0.0482	0.0581	0.0513	0.0485	0.0515	0.0551	0.0685
G	0.0869	0.048	0.0518	0.0485	0.0516	0.0496	0.048	0.0514	0.0494	0.0543	0.0532	0.101
H	0.1532	0.0838	0.0624	0.0601	0.0581	0.0555	0.057	0.0562	0.0563	0.0612	0.0631	0.2128

## Sheet: Plate8
Plate8
Value	1	2	3	4	5	6	7	8	9	10	11	12
A	0.0984	0.3389	0.1564	0.0678	0.0685	0.0866	0.1076	0.0939	0.1352	0.1406	0.2083	0.4125
B	0.0672	0.0504	0.0512	0.0532	0.0558	0.0502	0.0541	0.0508	0.054	0.0538	0.0595	0.1866
C	0.0595	0.0516	0.0535	0.0525	0.0533	0.0524	0.0521	0.0521	0.0519	0.0526	0.0564	0.1181
D	0.0517	0.0498	0.0504	0.0518	0.0512	0.0555	0.0909	0.052	0.0522	0.0517	0.0549	0.1363
E	0.0586	0.0509	0.0531	0.051	0.0491	0.0505	0.0608	0.0547	0.0521	0.0522	0.0532	0.0768
F	0.0532	0.0498	0.0493	0.0487	0.0593	0.0496	0.0528	0.0651	0.0518	0.0688	0.0545	0.102
G	0.6374	0.0516	0.0507	0.0511	0.0589	0.0514	0.0527	0.0517	0.0524	0.0524	0.0596	0.1166
H	0.0996	0.0716	0.067	0.0666	0.0612	0.0554	0.0597	0.0539	0.063	0.0619	0.0719	0.1597

## Sheet: Plate9
Plate9
Value	1	2	3	4	5	6	7	8	9	10	11	12
A	0.1394	0.0622	0.0502	0.0493	0.0522	0.0516	0.0507	0.0502	0.0499	0.0563	0.0921	0.0871
B	0.0534	0.0482	0.0471	0.0457	0.0458	0.0477	0.0455	0.0454	0.0469	0.0459	0.0476	0.0588
C	0.053	0.051	0.0465	0.0473	0.0455	0.0464	0.0488	0.0492	0.0452	0.0466	0.0467	0.0488
D	0.0528	0.0475	0.0455	0.0462	0.0459	0.0481	0.0466	0.0465	0.0471	0.0473	0.0461	0.0512
E	0.0525	0.0487	0.0457	0.0458	0.0457	0.0476	0.0482	0.0479	0.045	0.0461	0.0467	0.0471
F	0.0619	0.0489	0.0465	0.0449	0.0447	0.0443	0.046	0.0474	0.0471	0.0477	0.047	0.0504
G	0.0534	0.0582	0.0524	0.0453	0.0446	0.045	0.0463	0.0477	0.0456	0.0485	0.0467	0.051
H	0.0869	0.0498	0.0475	0.0478	0.0478	0.0476	0.0464	0.0459	0.0463	0.0465	0.0494	0.0568

## Sheet: Plate10
Plate10
Value	1	2	3	4	5	6	7	8	9	10	11	12
A	0.3126	0.3246	0.2466	0.2365	0.2371	0.205	0.1863	0.2348	0.2234	0.221	0.2282	0.2726
B	0.2406	0.2935	0.1154	0.1036	0.0872	0.0831	0.0799	0.0805	0.0758	0.098	0.1094	0.1743
C	0.1917	0.0976	0.0726	0.0641	0.0697	0.0601	0.0694	0.0609	0.0625	0.0721	0.0696	0.1817
D	0.301	0.0901	0.0623	0.0656	0.0644	0.0599	0.0556	0.0545	0.0516	0.0577	0.072	0.1577
E	0.199	0.0802	0.0623	0.0602	0.0561	0.0527	0.0531	0.0566	0.0527	0.0577	0.0638	0.1499
F	0.2092	0.0837	0.0687	0.0565	0.0588	0.0545	0.0563	0.059	0.0556	0.0569	0.0686	0.1553
G	0.2422	0.1133	0.0855	0.0762	0.0744	0.0612	0.0588	0.0652	0.0644	0.0668	0.0901	0.1711
H	0.3637	0.1879	0.1775	0.1615	0.1482	0.1469	0.1535	0.1518	0.1504	0.1547	0.1813	0.2439

[truncated: 1 more sheets: Figure]
