# Supplementary material for: A Nanobody/Monoclonal Antibody “hybrid” sandwich technology offers an improved immunoassay strategy for detection of African trypanosome infections
Source: PLoS Negl Trop Dis. 2024 Jul 1;18(7):e0012294. doi: 10.1371/journal.pntd.0012294 (PMC11244815; doi:10.1371/journal.pntd.0012294)
Supplement: S2 Data — (XLS) [file pntd.0012294.s013.xls]

## Sheet: Plate 1
Plate 1: Anti TcoALD MAb clones 1G6, 1G9, 2C6, 3A2 and 6C7 screening on irrelevant protein_02112022
Value	1	2	3	4	5	6	7	8	9	10	11	12
A	0.0501	0.0541	0.052	0.0495	0.0497	0.0494	0.0506	0.0513	0.0507	0.0397	0.0377	0.0507
B	0.0493	0.5224	0.4374	0.1626	0.1657	0.0553	0.0523	0.7608	0.7422	0.3209	0.3319	0.0511
C	0.0489	0.2304	0.1378	0.0573	0.06	0.0489	0.0519	0.1	0.0978	0.0543	0.0598	0.05
D	0.0491	0.2731	0.1574	0.0665	0.0615	0.0515	0.0514	0.1621	0.1564	0.066	0.0589	0.0529
E	0.0498	0.2875	0.1743	0.0671	0.0693	0.0598	0.0519	0.598	0.5691	0.0508	0.0498	0.0501
F	0.05	0.0523	0.0502	0.0491	0.0492	0.0512	0.0491	0.0502	0.0501	0.0347	0.0369	0.0503
G	0.0491	0.0525	0.0508	0.0503	0.049	0.0493	0.0494	0.051	0.0574	0.0348	0.04	0.0506
H	0.0497	0.0529	0.055	0.0528	0.0497	0.0498	0.0494	0.0494	0.0523	0.0371	0.0393	0.0525

## Sheet: Plate 2
Plate 2: Anti-TcoALD MAb clones 7B7,7C10, 7D9, 8A2 and 8A12 screening on irrelevant protein_02112022
Value	1	2	3	4	5	6	7	8	9	10	11	12
A	0.0498	0.0495	0.0493	0.0494	0.0493	0.0515	0.0499	0.0503	0.0506	0.0347	0.0368	0.0506
B	0.0564	1.5091	1.4444	0.0585	0.0581	0.143	0.1312	0.4746	0.4656	0.0493	0.0494	0.0503
C	0.0496	1.5762	1.5974	0.0661	0.0638	0.0601	0.0605	0.0467	0.0458	0.047	0.0486	0.0602
D	0.0505	1.6451	1.6255	0.0706	0.0699	0.064	0.0604	0.0486	0.0477	0.0491	0.0521	0.0498
E	0.0495	1.6744	1.5852	0.063	0.0601	0.0571	0.0563	0.0488	0.0476	0.0499	0.0492	0.0521
F	0.0491	0.0491	0.049	0.0494	0.0493	0.0495	0.049	0.0505	0.0496	0.0339	0.0379	0.0504
G	0.0491	0.0518	0.0502	0.0523	0.0499	0.0513	0.051	0.0503	0.0502	0.033	0.036	0.05
H	0.0498	0.0498	0.0491	0.0498	0.0524	0.0516	0.0597	0.0492	0.0521	0.0348	0.0376	0.0513

## Sheet: Plate 3
Plate 3: Anti-TcoALD MAb clones 8G1, 10B2 and 10D1 screening on irrelevant protein_02112022
Value	1	2	3	4	5	6	7	8	9	10	11	12
A	0.0495	0.051	0.0493	0.05	0.0492	0.0503	0.0496	0.0495	0.0504	0.0509	0.0501	0.0511
B	0.0502	0.8024	0.8399	0.2154	0.2195	0.0668	0.0686	0.0343	0.0331	0.0502	0.05	0.0512
C	0.0503	0.1255	0.1034	0.4568	0.4625	0.0494	0.0486	0.0344	0.0336	0.0494	0.0494	0.05
D	0.0509	0.2174	0.1552	0.0627	0.0672	0.0535	0.0526	0.0348	0.0335	0.0507	0.0501	0.051
E	0.0553	0.7642	0.6612	0.1447	0.1448	0.1312	0.1424	0.0354	0.0343	0.0495	0.0603	0.0502
F	0.0489	0.0494	0.0493	0.05	0.0496	0.0496	0.0489	0.0497	0.05	0.05	0.0501	0.0492
G	0.0494	0.051	0.051	0.0521	0.0489	0.0494	0.0523	0.0501	0.05	0.0508	0.0498	0.0494
H	0.0495	0.051	0.0496	0.0514	0.0508	0.0525	0.0493	0.0501	0.0524	0.0502	0.0494	0.05

## Sheet: Figure
	Clones	v1	v2	1G6	std	v1	v2	1G9	std	v1	v2	2C6	std	v1	v2	3A6	std	v1	v2	6C7	std	v1	v2	7B7	std	v1	v2	7C10	std	v1	v2	7D9	std	v1	v2	8A2	std	v1	v2	8A12	std	v1	v2	8G1	std	v1	v2	10B2	std
	Purified TcoALD	0.5224	0.4374	0.4799	0.0601041	0.1626	0.1657	0.16415	0.00219203	0.0553	0.0523	0.0538	0.00212132	0.7608	0.7422	0.7515	0.0131522	0.3209	0.3319	0.3264	0.00777817	1.5091	1.4444	1.47675	0.0457498	0.0585	0.0581	0.0583	0.000282843	0.143	0.1312	0.1371	0.00834386	0.4746	0.4656	0.4701	0.00636396	0.0493	0.0494	0.04935	7.07107e-05	0.8024	0.8399	0.82115	0.0265165	0.2154	0.2195	0.21745	0.00289914
	Crude TcoPYK	0.2304	0.1378	0.1841	0.0654781	0.0573	0.06	0.05865	0.00190919	0.0489	0.0519	0.0504	0.00212132	0.1	0.0978	0.0989	0.00155563	0.0543	0.0598	0.05705	0.00388909	1.5762	1.5974	1.5868	0.0149907	0.0661	0.0638	0.06495	0.00162635	0.0601	0.0605	0.0603	0.000282843	0.0467	0.0458	0.04625	0.000636396	0.047	0.0486	0.0478	0.00113137	0.1255	0.1034	0.11445	0.0156271	0.4568	0.4625	0.45965	0.00403051
	Crude Nb474H	0.2731	0.1574	0.21525	0.0818123	0.0665	0.0615	0.064	0.00353553	0.0515	0.0514	0.05145	7.07107e-05	0.1621	0.1564	0.15925	0.00403051	0.066	0.0589	0.06245	0.00502046	1.6451	1.6255	1.6353	0.0138593	0.0706	0.0699	0.07025	0.000494975	0.064	0.0604	0.0622	0.00254558	0.0486	0.0477	0.04815	0.000636396	0.0491	0.0521	0.0506	0.00212132	0.2174	0.1552	0.1863	0.043982	0.0627	0.0672	0.06495	0.00318198
	Purified Nb474H	0.2875	0.1743	0.2309	0.0800445	0.0671	0.0693	0.0682	0.00155563	0.0598	0.0519	0.05585	0.00558614	0.598	0.5691	0.58355	0.0204354	0.0508	0.0498	0.0503	0.000707107	1.6744	1.5852	1.6298	0.0630739	0.063	0.0601	0.06155	0.00205061	0.0571	0.0563	0.0567	0.000565685	0.0488	0.0476	0.0482	0.000848528	0.0499	0.0492	0.04955	0.000494975	0.7642	0.6612	0.7127	0.072832	0.1447	0.1448	0.14475	7.07107e-05
[truncated: 4 more columns]
