# Supplementary material for: A Nanobody/Monoclonal Antibody “hybrid” sandwich technology offers an improved immunoassay strategy for detection of African trypanosome infections
Source: PLoS Negl Trop Dis. 2024 Jul 1;18(7):e0012294. doi: 10.1371/journal.pntd.0012294 (PMC11244815; doi:10.1371/journal.pntd.0012294)
Supplement: S3 Data — (XLSX) [file pntd.0012294.s014.xlsx]

## Sheet: Raw Data
				Plate 1: Plate 1_Ig Isotyping ELISA
				Value	1	2	3	4	5	6	7	8	9
				A		Clone 1 (1G9)		Clone 2 (6C7)		Clone 3 (7D9)		Clone 4 (8A2)
				B	IgG1>>	0.0953	0.0769	0.0832	0.0702	0.0746	0.0758	0.1119	0.1385
				C	IgG2a>>	0.0582	0.0563	0.0635	0.0626	0.0509	0.0535	0.0603	0.1159
				D	IgG2b>>	0.05	0.0496	0.0505	0.0525	0.0495	0.0503	0.0489	0.1019
				E	IgG3>>	0.0615	0.0537	0.0545	0.0521	0.0503	0.0546	0.0545	0.1335
				F	IgM>>	3.1028	3.0099	4.4743	4.4743	1.2129	1.2962	3.8257	3.8817
				H

## Sheet: Figure
				Ig1G9	Ig1G9	IG9	std	Ig6C7	Ig6C7	6C7	std	Ig7D9	Ig7D9	7D9	std	Ig8A2	Ig8A2	8A2	std
			IgG1	0.0953	0.0769	0.0861	0.0130108	0.0832	0.0702	0.0767	0.00919239	0.0746	0.0758	0.0752	0.000848528	0.1119	0.1385	0.1252	0.018809
			IgG2a	0.0582	0.0563	0.05725	0.0013435	0.0635	0.0626	0.06305	0.000636396	0.0509	0.0535	0.0522	0.00183848	0.0603	0.1159	0.0881	0.0393151
			IgG2b	0.05	0.0496	0.0498	0.000282843	0.0505	0.0525	0.0515	0.00141421	0.0495	0.0503	0.0499	0.000565685	0.0489	0.1019	0.0754	0.0374767
			IgG3	0.0615	0.0537	0.0576	0.00551543	0.0545	0.0521	0.0533	0.00169706	0.0503	0.0546	0.05245	0.00304056	0.0545	0.1335	0.094	0.0558614
			IgM	3.1028	3.0099	3.05635	0.0656902	4.4743	4.4743	4.4743	0	1.2129	1.2962	1.25455	0.058902	3.8257	3.8817	3.8537	0.039598
