# Supplementary material for: A Nanobody/Monoclonal Antibody “hybrid” sandwich technology offers an improved immunoassay strategy for detection of African trypanosome infections
Source: PLoS Negl Trop Dis. 2024 Jul 1;18(7):e0012294. doi: 10.1371/journal.pntd.0012294 (PMC11244815; doi:10.1371/journal.pntd.0012294)
Supplement: S4 Data — (XLS) [file pntd.0012294.s015.xls]

## Sheet: Photometric1
Plate 1: Nb474 & Mouse anti-TcoALD IgM MAb clones IgM 1G9, IgM 6C7, IgM 7D9 and IgM 8A2 sandwich screening
Value	1	2	3	4	5	6	7	8	9	10	11	12
A	0.0503	0.0496	0.0492	0.0494	0.0496	0.0493	0.0496	0.053	0.0522	0.0502	0.05	0.0571
B	0.0492	1.0016	1.0238	1.6941	1.5559	0.7341	0.6859	2.0935	2.1292	0.05	0.0532	0.0536
C	0.0538	3.6216	3.6187	3.8808	3.9115	1.1676	1.1512	0.2439	0.2236	0.0498	0.0494	0.0493
D	0.0504	1.1571	1.103	1.5778	1.6963	0.7639	0.7225	0.0719	0.0697	0.0499	0.05	0.05
E	0.0497	3.5796	3.6676	4.0091	4.0384	1.1251	1.136	0.0717	0.0721	0.0509	0.0499	0.0496
F	0.0488	1.5753	1.6164	1.4026	1.222	0.8027	0.8671	0.0709	0.0732	0.0503	0.0501	0.0497
G	0.0504	3.5701	3.859	4.2028	3.981	1.2703	1.3696	0.0812	0.1492	0.0523	0.0513	0.0497
H	0.0518	0.0494	0.0492	0.0496	0.0492	0.0505	0.0491	0.0498	0.0492	0.0497	0.0503	0.0498

## Sheet: Figure
		v1	v2	IgM IG9	std	v1	v2	IgM 6C7	std	v1	v2	IgM 7D9	std	v1	v2	IgM 8A2	std	Antigen
	Nb474H	1.0016	1.0238	1.0127	0.0156978	1.6941	1.5559	1.625	0.0977222	0.7341	0.6859	0.71	0.0340825	2.0935	2.1292	2.11135	0.0252437	TcoALD
	Nb77H	3.6216	3.6187	3.62015	0.00205061	3.8808	3.9115	3.89615	0.0217082	1.1676	1.1512	1.1594	0.0115966	0.2439	0.2236	0.23375	0.0143543	TcoALD
	Nb474H	1.1571	1.103	1.13005	0.0382545	1.5778	1.6963	1.63705	0.0837922	0.7639	0.7225	0.7432	0.0292742	0.0719	0.0697	0.0708	0.00155563	TcoPYK
	Nb77H	3.5796	3.6676	3.6236	0.0622254	4.0091	4.0384	4.02375	0.0207182	1.1251	1.136	1.13055	0.00770746	0.0717	0.0721	0.0719	0.000282843	TcoPYK
	Nb474H	1.5753	1.6164	1.59585	0.0290621	1.4026	1.222	1.3123	0.127703	0.8027	0.8671	0.8349	0.0455377	0.0709	0.0732	0.07205	0.00162635	1xPBS
	Nb77H	3.5701	3.859	3.71455	0.204283	4.2028	3.981	4.0919	0.156836	1.2703	1.3696	1.31995	0.0702157	0.0812	0.1492	0.1152	0.0480833	1XPBS
