# Supplementary material for: A Nanobody/Monoclonal Antibody “hybrid” sandwich technology offers an improved immunoassay strategy for detection of African trypanosome infections
Source: PLoS Negl Trop Dis. 2024 Jul 1;18(7):e0012294. doi: 10.1371/journal.pntd.0012294 (PMC11244815; doi:10.1371/journal.pntd.0012294)
Supplement: S5 Data — (XLS) [file pntd.0012294.s016.xls]

## Sheet: Sheet1
		Nb474-mouse anti-TcoALD IgM8A2 hybrid sandwich ELISA
			1	2	3	4	5	6	7	8	9	10	11	12
		A
		B		0.1893	0.1521	1.8189	1.792	0.0881	0.0952	1.3018	1.4386
		C		0.102	0.073	0.0943	0.0991	0.0753	0.0687	0.1461	0.2465
		D		0.0748	0.0671	1.836	2.0355	0.0607	0.0614	1.3344	1.4031
		E		0.1167	0.0794	0.1066	0.1023	0.0812	0.0794	0.108	0.2171
		F
		G
		H
		Odongo_Hybridoma expression test_Plate
		Value	1	2	3	4	5	6	7	8	9	10	11	12
		A		PBS		TcoALD		PYK		Tco lysate
		B	Nb474-His											Old IgM8A2
		C	Nb77-His
		D	Nb474-His											New IgM8A2
		E	Nb77-His
		F
		G
		H

## Sheet: Figure
			v1	v2	1xPBS	std	v1	v2	TcoALD	std	v1	v2	TcoPYK	std	v1	v2	TcoLys	std
		Nb474H	0.0748	0.0671	0.07095	0.00544472	1.836	2.0355	1.93575	0.141068	0.0607	0.0614	0.06105	0.000494975	1.3344	1.4031	1.36875	0.0485782
		Nb77H	0.1167	0.0794	0.09805	0.0263751	0.1066	0.1023	0.10445	0.00304056	0.0812	0.0794	0.0803	0.00127279	0.108	0.2171	0.16255	0.0771453
