# Supplementary material for: A Nanobody/Monoclonal Antibody “hybrid” sandwich technology offers an improved immunoassay strategy for detection of African trypanosome infections
Source: PLoS Negl Trop Dis. 2024 Jul 1;18(7):e0012294. doi: 10.1371/journal.pntd.0012294 (PMC11244815; doi:10.1371/journal.pntd.0012294)
Supplement: S6 Data — (XLS) [file pntd.0012294.s017.xls]

## Sheet: Photometric1 (2)
Plate 1: testing biotinylation of coated biotin-IgM8A2 with strep HRP detection system
Value	1	2	3	4	5	6	7	8	9	10	11	12
A	0.0496	0.04	0.0397	0.0519	0.0494	0.0502	0.0505	0.0499	0.0606	0.0465	0.0446	0.0497
B	0.0529	3.618	3.7008	3.6561	3.8486	3.8425	4.4055	4.0294	3.9081	3.2921	3.2629	0.0499
C	0.0489	3.4495	3.9342	3.5504	4.159	4.3207	3.9969	3.7852	3.7998	3.9124	3.571	0.0493
D	0.0527	3.1958	3.5967	3.9428	2.711	1.2665	0.5667	0.1924	0.1297	0.0733	0.0523	0.051
E	0.0529	3.4378	3.8098	4.1514	2.5295	1.179	0.4968	0.1625	0.1109	0.0758	0.0507	0.05
F	0.0515	0.0377	0.0395	0.0515	0.0493	0.0497	0.0492	0.0504	0.0505	0.0402	0.039	0.0506
G	0.0491	0.0383	0.0392	0.0494	0.0523	0.0517	0.0531	0.0508	0.05	0.0391	0.0397	0.0495
H	0.0495	0.0421	0.039	0.053	0.0523	0.0494	0.0494	0.0496	0.0516	0.0414	0.0371	0.05

## Sheet: Figure
Plate 1: testing biotinylation of coated biotin-IgM8A2 with strep HRP detection system
Value	1	2	3	4	5	6	7	8	9	10	11	12
A	0.0496	0.04	0.0397	0.0519	0.0494	0.0502	0.0505	0.0499	0.0606	0.0465	0.0446	0.0497
B	0.0529	3.618	3.7008	3.6561	3.8486	3.8425	4.4055	4.0294	3.9081	3.2921	3.2629	0.0499
C	0.0489	3.4495	3.9342	3.5504	4.159	4.3207	3.9969	3.7852	3.7998	3.9124	3.571	0.0493
D	0.0527	3.1958	3.5967	3.9428	2.711	1.2665	0.5667	0.1924	0.1297	0.0733	0.0523	0.051
E	0.0529	3.4378	3.8098	4.1514	2.5295	1.179	0.4968	0.1625	0.1109	0.0758	0.0507	0.05
F	0.0515	0.0377	0.0395	0.0515	0.0493	0.0497	0.0492	0.0504	0.0505	0.0402	0.039	0.0506
G	0.0491	0.0383	0.0392	0.0494	0.0523	0.0517	0.0531	0.0508	0.05	0.0391	0.0397	0.0495
H	0.0495	0.0421	0.039	0.053	0.0523	0.0494	0.0494	0.0496	0.0516	0.0414	0.0371	0.05
x-axis	IgM8A2-Bx10e-3 (µg)	11900	5950	3000	1500	750	350	200	100	50	25	11.5	5.8	2.9	1.45	0.75	0.35	0.18	0.09	0.045	0
	v1	3.618	3.7008	3.6561	3.8486	3.8425	4.4055	4.0294	3.9081	3.2921	3.2629	3.1958	3.5967	3.9428	2.711	1.2665	0.5667	0.1924	0.1297	0.0733	0.0523
	v2	3.4495	3.9342	3.5504	4.159	4.3207	3.9969	3.7852	3.7998	3.9124	3.571	3.4378	3.8098	4.1514	2.5295	1.179	0.4968	0.1625	0.1109	0.0758	0.0507
y-axis	Av	3.53375	3.8175	3.60325	4.0038	4.0816	4.2012	3.9073	3.85395	3.60225	3.41695	3.3168	3.70325	4.0471	2.62025	1.22275	0.53175	0.17745	0.1203	0.07455	0.0515
	std	0.119147	0.165039	0.0747412	0.219486	0.338138	0.288924	0.172675	0.0765797	0.438618	0.21786	0.17112	0.150684	0.147502	0.12834	0.0618718	0.0494268	0.0211425	0.0132936	0.00176777	0.00113137
