# Supplementary material for: A Nanobody/Monoclonal Antibody “hybrid” sandwich technology offers an improved immunoassay strategy for detection of African trypanosome infections
Source: PLoS Negl Trop Dis. 2024 Jul 1;18(7):e0012294. doi: 10.1371/journal.pntd.0012294 (PMC11244815; doi:10.1371/journal.pntd.0012294)
Supplement: S7 Data — (XLS) [file pntd.0012294.s018.xls]

## Sheet: Photometric1
Plate 1: First Nb474-BioIgM8A2 strep-HRP sandwich system dated 12042023
Value	1	2	3	4	5	6	7	8	9	10	11	12
A	0.0514	0.0524	0.0532	0.0556	0.0502	0.051	0.053	0.0499	0.0401	0.0401	0.0415	0.0402
B	4.318	4.3633	4.2563	4.1015	4.0982	3.9406	1.8151	0.7077	0.376	0.2353	0.1809	0.1724
C	3.5786	3.9311	3.1358	3.7123	3.395	3.752	1.5319	0.695	0.3322	0.217	0.1601	0.1585
D	0.5365	0.4064	0.3402	0.3207	0.2286	0.191	0.1682	0.1466	0.1367	0.1297	0.1294	0.1341
E	0.5296	0.3877	0.3199	0.289	0.2038	0.185	0.1652	0.1434	0.1376	0.1321	0.1284	0.1457
F	0.1397	0.1337	0.1294	0.1303	0.122	0.1334	0.1394	0.1327	0.1355	0.1283	0.127	0.1439
G	0.1411	0.1318	0.1326	0.1353	0.133	0.1347	0.1351	0.133	0.1404	0.133	0.1354	0.143
H	0.0518	0.0512	0.0528	0.0517	0.0495	0.055	0.0501	0.0494	0.0392	0.0413	0.0415	0.0412

## Sheet: Figure
Plate 1: First Nb474-BioIgM8A2 strep-HRP sandwich system dated 12042023
Value	1	2	3	4	5	6	7	8	9	10	11	12
A	0.0514	0.0524	0.0532	0.0556	0.0502	0.051	0.053	0.0499	0.0401	0.0401	0.0415	0.0402
B	4.318	4.3633	4.2563	4.1015	4.0982	3.9406	1.8151	0.7077	0.376	0.2353	0.1809	0.1724
C	3.5786	3.9311	3.1358	3.7123	3.395	3.752	1.5319	0.695	0.3322	0.217	0.1601	0.1585
D	0.5365	0.4064	0.3402	0.3207	0.2286	0.191	0.1682	0.1466	0.1367	0.1297	0.1294	0.1341
E	0.5296	0.3877	0.3199	0.289	0.2038	0.185	0.1652	0.1434	0.1376	0.1321	0.1284	0.1457
F	0.1397	0.1337	0.1294	0.1303	0.122	0.1334	0.1394	0.1327	0.1355	0.1283	0.127	0.1439
G	0.1411	0.1318	0.1326	0.1353	0.133	0.1347	0.1351	0.133	0.1404	0.133	0.1354	0.143
H	0.0518	0.0512	0.0528	0.0517	0.0495	0.055	0.0501	0.0494	0.0392	0.0413	0.0415	0.0412
Amount of protein x 10e-2 (µg)	1000	500	250	125	63	31	16	8	4	2	1	0.5
v1	4.318	4.3633	4.2563	4.1015	4.0982	3.9406	1.8151	0.7077	0.376	0.2353	0.1809	0.1724
v2	3.5786	3.9311	3.1358	3.7123	3.395	3.752	1.5319	0.695	0.3322	0.217	0.1601	0.1585
TcoALD	3.9483	4.1472	3.69605	3.9069	3.7466	3.8463	1.6735	0.70135	0.3541	0.22615	0.1705	0.16545
std	0.522835	0.305612	0.792313	0.275206	0.497237	0.13336	0.200253	0.00898026	0.0309713	0.0129401	0.0147078	0.00982878
v1	0.5365	0.4064	0.3402	0.3207	0.2286	0.191	0.1682	0.1466	0.1367	0.1297	0.1294	0.1341
v2	0.5296	0.3877	0.3199	0.289	0.2038	0.185	0.1652	0.1434	0.1376	0.1321	0.1284	0.1457
TevENO	0.53305	0.39705	0.33005	0.30485	0.2162	0.188	0.1667	0.145	0.13715	0.1309	0.1289	0.1399
std	0.00487904	0.0132229	0.0143543	0.0224153	0.0175362	0.00424264	0.00212132	0.00226274	0.000636396	0.00169706	0.000707107	0.00820244
v1	0.1397	0.1337	0.1294	0.1303	0.122	0.1334	0.1394	0.1327	0.1355	0.1283	0.127	0.1439
v2	0.1411	0.1318	0.1326	0.1353	0.133	0.1347	0.1351	0.133	0.1404	0.133	0.1354	0.143
1xPBS	0.1404	0.13275	0.131	0.1328	0.1275	0.13405	0.13725	0.13285	0.13795	0.13065	0.1312	0.14345
std	0.000989949	0.0013435	0.00226274	0.00353553	0.00777817	0.000919239	0.00304056	0.000212132	0.00346482	0.0033234	0.0059397	0.000636396
