# Supplementary material for: A Nanobody/Monoclonal Antibody “hybrid” sandwich technology offers an improved immunoassay strategy for detection of African trypanosome infections
Source: PLoS Negl Trop Dis. 2024 Jul 1;18(7):e0012294. doi: 10.1371/journal.pntd.0012294 (PMC11244815; doi:10.1371/journal.pntd.0012294)
Supplement: S8 Data — (XLS) [file pntd.0012294.s019.xls]

## Sheet: Photometric1
Titration of capture Nb474-his vs detection Bio-IgM8A2 concentration in strepHRP system dated 14042023
Value	1	2	3	4	5	6	7	8	9	10	11	12
A	4.4197	4.6109	4.4033	4.5514	4.3718	3.584	2.0328	1.1448	0.6645	0.5286	0.5302	0.4947
B	4.2189	4.2178	4.1112	4.299	3.8098	2.9732	1.9958	1.0912	0.6082	0.461	0.3811	0.3696
C	4.1709	4.0566	3.7012	3.4881	3.3072	2.677	1.5489	0.8919	0.4797	0.378	0.3109	0.2928
D	3.4405	3.285	3.4257	3.0213	3.024	2.0214	1.2657	0.7017	0.4264	0.3161	0.2712	0.2531
E	3.0632	3.0882	2.5484	2.4091	2.0683	1.5899	1.0136	0.587	0.3328	0.2585	0.2092	0.1806
F	2.3902	1.9531	2.012	1.7957	1.4739	1.0527	0.6986	0.4084	0.2432	0.2022	0.1657	0.1504
G	1.4811	1.4651	1.2225	1.1796	0.9544	0.7158	0.471	0.2391	0.1754	0.1477	0.1204	0.1158
H	0.0708	0.052	0.0502	0.0549	0.048	0.0484	0.053	0.0474	0.0504	0.0514	0.053	0.0563
