# Supplementary material for: A Nanobody/Monoclonal Antibody “hybrid” sandwich technology offers an improved immunoassay strategy for detection of African trypanosome infections
Source: PLoS Negl Trop Dis. 2024 Jul 1;18(7):e0012294. doi: 10.1371/journal.pntd.0012294 (PMC11244815; doi:10.1371/journal.pntd.0012294)
Supplement: S9 Data — (XLS) [file pntd.0012294.s020.xls]

## Sheet: Photometric1
Hybridoma immune response test
	1	2	3	4	5	6	7	8	9	10	11	12
Immune M1	3.2995	3.0416	2.4552	1.6953	1.089	0.5717	0.2949	0.1598	0.0999	0.0761	0.0615	0.0575
Immune M2	3.9065	3.6791	3.2651	2.9085	2.1657	1.2469	0.6787	0.3354	0.1777	0.1116	0.0814	0.0584
Immune M3	4.147	3.5442	2.9407	1.8758	1.0423	0.5172	0.2939	0.1592	0.0956	0.0727	0.0575	0.0539
Pre-immune M1	0.2668	0.1373	0.1002	0.0742	0.0598	0.0613	0.0503	0.051	0.0519	0.0523	0.0543	0.0582
Pre-immune M2	0.2329	0.1309	0.103	0.0808	0.06	0.055	0.0514	0.0508	0.0531	0.0494	0.0528	0.0599
Pre-immune M3	0.9096	0.3522	0.1815	0.1091	0.0776	0.0621	0.0578	0.0547	0.0573	0.0533	0.0579	0.074
