# Supplementary material for: A Nanobody/Monoclonal Antibody “hybrid” sandwich technology offers an improved immunoassay strategy for detection of African trypanosome infections
Source: PLoS Negl Trop Dis. 2024 Jul 1;18(7):e0012294. doi: 10.1371/journal.pntd.0012294 (PMC11244815; doi:10.1371/journal.pntd.0012294)
Supplement: S10 Data — (XLS) [file pntd.0012294.s021.xls]

## Sheet: Photometric1
Photometric1
Plate 1: Heat denaturation at 55 °C
Value	1	2	3	4	5	6	7	8	9	10	11	12
A	0.0815	0.0755	0.0526	0.056	0.0655	0.0504	0.0511	0.0497	0.0567	0.0726	0.0506	0.0508
B	0.0612	0.0485	0.0499	0.05	0.0612	0.0457	0.0494	0.0508	0.0502	0.0449	0.0496	0.0532
C	0.0539	0.0515	0.0546	0.0514	0.0726	0.0651	0.0496	0.0564	0.0471	0.0476	0.0493	0.053
D	0.0532	0.0497	0.0486	0.0506	0.0804	0.0641	0.053	0.053	0.0466	0.0473	0.0482	0.0493
E	0.0582	0.0535	0.0555	0.059	0.0904	0.069	0.0548	0.0522	0.0463	0.0466	0.0516	0.0494
F	0.0551	0.0477	0.065	0.0522	0.0898	0.0661	0.0504	0.0504	0.0469	0.0549	0.0501	0.0497
G	3.4643	0.0461	0.0511	0.0519	4.6996	0.0711	0.0505	0.0504	0.0516	0.0501	0.0511	0.05
H	3.3817	0.0472	0.0552	0.0507	4.6746	0.0758	0.0527	0.0563	0.0508	0.0517	0.0479	0.053

## Sheet: Figure
Photometric1
Plate 1: Heat denaturation at 55 °C
Value	1	2	3	4	5	6	7	8	9	10	11	12
A	0.0815	0.0755	0.0526	0.056	0.0655	0.0504	0.0511	0.0497	0.0567	0.0726	0.0506	0.0508
B	0.0612	0.0485	0.0499	0.05	0.0612	0.0457	0.0494	0.0508	0.0502	0.0449	0.0496	0.0532
C	0.0539	0.0515	0.0546	0.0514	0.0726	0.0651	0.0496	0.0564	0.0471	0.0476	0.0493	0.053
D	0.0532	0.0497	0.0486	0.0506	0.0804	0.0641	0.053	0.053	0.0466	0.0473	0.0482	0.0493
E	0.0582	0.0535	0.0555	0.059	0.0904	0.069	0.0548	0.0522	0.0463	0.0466	0.0516	0.0494
F	0.0551	0.0477	0.065	0.0522	0.0898	0.0661	0.0504	0.0504	0.0469	0.0549	0.0501	0.0497
G	3.4643	0.0461	0.0511	0.0519	4.6996	0.0711	0.0505	0.0504	0.0516	0.0501	0.0511	0.05
H	3.3817	0.0472	0.0552	0.0507	4.6746	0.0758	0.0527	0.0563	0.0508	0.0517	0.0479	0.053
		TcoALDv1	TcoALDv1	TcoALD	Std	TvALDv1	TvALDv1	TvALD	Std	LmALDv1	LmALDv2	LmALD	Std
	0	3.3817	3.4643	3.423	0.058407	4.6746	4.6996	4.6871	0.0176777	0.0508	0.0516	0.0512	0.000565685
	10	0.0551	0.0582	0.05665	0.00219203	0.0898	0.0904	0.0901	0.000424264	0.0469	0.0463	0.0466	0.000424264
	20	0.0532	0.0539	0.05355	0.000494975	0.0804	0.0726	0.0765	0.00551543	0.0466	0.0471	0.04685	0.000353553
	30	0.0612	0.0815	0.07135	0.0143543	0.0612	0.0655	0.06335	0.00304056	0.0502	0.0567	0.05345	0.00459619
	40	0.0472	0.0461	0.04665	0.000777817	0.0758	0.0711	0.07345	0.0033234	0.0517	0.0501	0.0509	0.00113137
	50	0.0477	0.0535	0.0506	0.00410122	0.0661	0.069	0.06755	0.00205061	0.0549	0.0466	0.05075	0.00586899
	60	0.0497	0.0515	0.0506	0.00127279	0.0641	0.0651	0.0646	0.000707107	0.0473	0.0476	0.04745	0.000212132
