# Supplementary material for: A Nanobody/Monoclonal Antibody “hybrid” sandwich technology offers an improved immunoassay strategy for detection of African trypanosome infections
Source: PLoS Negl Trop Dis. 2024 Jul 1;18(7):e0012294. doi: 10.1371/journal.pntd.0012294 (PMC11244815; doi:10.1371/journal.pntd.0012294)
Supplement: S11 Data — (XLS) [file pntd.0012294.s022.xls]

## Sheet: Photometric1
Plate 1: testing Nb474HA binding inhibition to captured TcoALD by AKTA purified IgM8A2 of known concn date 02042023
Value	1	2	3	4	5	6	7	8	9	10	11	12
A	0.0488	0.0504	0.0497	0.049	0.049	0.0493	0.0666	0.0528	0.05	0.05	0.0529	0.0498
B	0.0488	1.0587	1.2022	1.2538	1.2714	1.3069	1.196	1.156	1.4496	1.3903	1.3333	0.0495
C	0.0509	1.1286	1.1844	1.17	1.2975	1.1812	1.3081	1.128	1.3057	1.309	1.2523	0.0494
D	0.0525	1.5485	1.5068	1.7324	2.124	2.1142	1.6963	1.7648	1.8951	0.2104	0.1189	0.0589
E	0.0497	1.6759	1.6322	1.661	1.7988	1.6393	1.7963	1.6028	1.7991	0.0676	0.1095	0.0739
F	0.0486	0.0498	0.0501	0.0492	0.0496	0.0504	0.0489	0.0498	0.05	0.0509	0.0509	0.0494
G	0.049	0.0504	0.0494	0.0533	0.0503	0.0541	0.053	0.0538	0.0579	0.0539	0.0573	0.0513
H	0.0512	0.0495	0.0508	0.0524	0.0526	0.0505	0.0506	0.0499	0.0503	0.0515	0.0552	0.0511
		stretched
		1.0587	1.2022	1.2538	1.2714	1.3069	1.196	1.156	1.4496	1.3903	1.3333	1.5485	1.5068	1.7324	2.124	2.1142	1.6963	1.7648	1.8951	0.2104	0.1189
		1.1286	1.1844	1.17	1.2975	1.1812	1.3081	1.128	1.3057	1.309	1.2523	1.6759	1.6322	1.661	1.7988	1.6393	1.7963	1.6028	1.7991	0.0676	0.1095

## Sheet: Figure
Plate 1: testing Nb474HA binding inhibition to captured TcoALD by AKTA purified IgM8A2 of known concn date 02042023
Value	1	2	3	4	5	6	7	8	9	10	11	12
A	0.0488	0.0504	0.0497	0.049	0.049	0.0493	0.0666	0.0528	0.05	0.05	0.0529	0.0498
B	0.0488	1.0587	1.2022	1.2538	1.2714	1.3069	1.196	1.156	1.4496	1.3903	1.3333	0.0495
C	0.0509	1.1286	1.1844	1.17	1.2975	1.1812	1.3081	1.128	1.3057	1.309	1.2523	0.0494
D	0.0525	1.5485	1.5068	1.7324	2.124	2.1142	1.6963	1.7648	1.8951	0.2104	0.1189	0.0589
E	0.0497	1.6759	1.6322	1.661	1.7988	1.6393	1.7963	1.6028	1.7991	0.0676	0.1095	0.0739
F	0.0486	0.0498	0.0501	0.0492	0.0496	0.0504	0.0489	0.0498	0.05	0.0509	0.0509	0.0494
G	0.049	0.0504	0.0494	0.0533	0.0503	0.0541	0.053	0.0538	0.0579	0.0539	0.0573	0.0513
H	0.0512	0.0495	0.0508	0.0524	0.0526	0.0505	0.0506	0.0499	0.0503	0.0515	0.0552	0.0511
x-axis	IgM8A2x10e-2 (µg)	2800	1400	700	350	175	88	44	22	11	5	3	1	0.7	0.3	0.17	0.085	0.043	0	0	0
	v1	1.0587	1.2022	1.2538	1.2714	1.3069	1.196	1.156	1.4496	1.3903	1.3333	1.5485	1.5068	1.7324	2.124	2.1142	1.6963	1.7648	1.8951	0.2104	0.1189
	v2	1.1286	1.1844	1.17	1.2975	1.1812	1.3081	1.128	1.3057	1.309	1.2523	1.6759	1.6322	1.661	1.7988	1.6393	1.7963	1.6028	1.7991	0.0676	0.1095
y-axis	Av	1.09365	1.1933	1.2119	1.28445	1.24405	1.25205	1.142	1.37765	1.34965	1.2928	1.6122	1.5695	1.6967	1.9614	1.87675	1.7463	1.6838	1.8471	0.139	0.1142
	std	0.0494268	0.0125865	0.0592555	0.0184555	0.0888833	0.0792667	0.019799	0.101753	0.0574878	0.0572756	0.0900854	0.0886712	0.0504874	0.229951	0.335805	0.0707107	0.114551	0.0678823	0.100975	0.0066468
