# Supplementary material for: A Nanobody/Monoclonal Antibody “hybrid” sandwich technology offers an improved immunoassay strategy for detection of African trypanosome infections
Source: PLoS Negl Trop Dis. 2024 Jul 1;18(7):e0012294. doi: 10.1371/journal.pntd.0012294 (PMC11244815; doi:10.1371/journal.pntd.0012294)
Supplement: S12 Data — (XLS) [file pntd.0012294.s023.xls]

## Sheet: Photometric1
Plate 1: Analytical sensitivity of Nb474His-BioIgM8A2 on rTcoALD dated 19042023
Value	1	2	3	4	5	6	7	8	9	10	11	12
A	0.0494	0.0509	0.0394	0.0496	0.0496	0.0498	0.055	0.0603	0.0499	0.0431	0.0419	0.0506
B	0.0497	4.9136	4.7847	4.7974	4.3499	1.9387	0.6743	0.3323	0.202	0.1875	0.1666	0.0516
C	0.0504	4.671	4.569	4.8698	4.2895	1.5267	0.7033	0.3164	0.2068	0.1806	0.1691	0.0498
D	0.0491	0.1645	0.1543	0.164	0.1686	0.1695	0.1639	0.1516	0.1576	0.153	0.1523	0.0528
E	0.0496	0.1536	0.1503	0.1597	0.1735	0.1704	0.1603	0.158	0.1631	0.1622	0.1497	0.0538
F	0.0505	0.038	0.0371	0.0499	0.0495	0.0528	0.0515	0.0501	0.0499	0.0392	0.0416	0.0547
G	0.049	0.0383	0.0387	0.0494	0.0501	0.0514	0.0537	0.0497	0.0497	0.0393	0.0396	0.0509
H	0.0494	0.043	0.0481	0.0497	0.0566	0.0495	0.0514	0.0503	0.0506	0.04	0.0403	0.0502

## Sheet: Figure
Plate 1: Analytical sensitivity of Nb474His-BioIgM8A2 on rTcoALD dated 19042023
Value	1	2	3	4	5	6	7	8	9	10	11	12
A	0.0494	0.0509	0.0394	0.0496	0.0496	0.0498	0.055	0.0603	0.0499	0.0431	0.0419	0.0506
B	0.0497	4.9136	4.7847	4.7974	4.3499	1.9387	0.6743	0.3323	0.202	0.1875	0.1666	0.0516
C	0.0504	4.671	4.569	4.8698	4.2895	1.5267	0.7033	0.3164	0.2068	0.1806	0.1691	0.0498
D	0.0491	0.1645	0.1543	0.164	0.1686	0.1695	0.1639	0.1516	0.1576	0.153	0.1523	0.0528
E	0.0496	0.1536	0.1503	0.1597	0.1735	0.1704	0.1603	0.158	0.1631	0.1622	0.1497	0.0538
F	0.0505	0.038	0.0371	0.0499	0.0495	0.0528	0.0515	0.0501	0.0499	0.0392	0.0416	0.0547
G	0.049	0.0383	0.0387	0.0494	0.0501	0.0514	0.0537	0.0497	0.0497	0.0393	0.0396	0.0509
H	0.0494	0.043	0.0481	0.0497	0.0566	0.0495	0.0514	0.0503	0.0506	0.04	0.0403	0.0502
	Amount of TcoALDx10-3(µg)	5000	2500	1250	625	312.5	156.25	78.13	39.06	19.53	9.77	4.88	2.44	1.22	0.61	0.31	0.15	0.08	0.04	0.02	0
	v1	4.9136	4.7847	4.7974	4.3499	1.9387	0.6743	0.3323	0.202	0.1875	0.1666	0.1645	0.1543	0.164	0.1686	0.1695	0.1639	0.1516	0.1576	0.153	0.1523
	v2	4.671	4.569	4.8698	4.2895	1.5267	0.7033	0.3164	0.2068	0.1806	0.1691	0.1536	0.1503	0.1597	0.1735	0.1704	0.1603	0.158	0.1631	0.1622	0.1497
	Av	4.7923	4.67685	4.8336	4.3197	1.7327	0.6888	0.32435	0.2044	0.18405	0.16785	0.15905	0.1523	0.16185	0.17105	0.16995	0.1621	0.1548	0.16035	0.1576	0.151
	std	0.171544	0.152523	0.0511945	0.0427092	0.291328	0.0205061	0.011243	0.00339411	0.00487904	0.00176777	0.00770746	0.00282843	0.00304056	0.00346482	0.000636396	0.00254558	0.00452548	0.00388909	0.00650538	0.00183848
																							0
