# Supplementary material for: A Nanobody/Monoclonal Antibody “hybrid” sandwich technology offers an improved immunoassay strategy for detection of African trypanosome infections
Source: PLoS Negl Trop Dis. 2024 Jul 1;18(7):e0012294. doi: 10.1371/journal.pntd.0012294 (PMC11244815; doi:10.1371/journal.pntd.0012294)
Supplement: S13 Data — (XLS) [file pntd.0012294.s024.xls]

## Sheet: Photometric1
Plate 1: Plate 1 Troubling shoot blocking buffer using 10%BSA Nb474his_BioIgM8A2 dated 2342023
Value	1	2	3	4	5	6	7	8	9	10	11	12
A	0.0491	0.051	0.0497	0.0501	0.0509	0.0496	0.0529	0.05	0.0505	0.0552	0.0511	0.05
B	0.0408	4.6503	4.6908	4.8224	4.8738	4.7146	4.743	0.4812	0.4949	0.3411	0.3109	0.0431
C	0.039	0.2816	0.3238	0.4192	0.4443	0.0394	0.0532	0.0501	0.0507	0.0494	0.0505	0.0493
D	0.0492	0.0495	0.0496	0.0493	0.0506	0.0505	0.0512	0.0517	0.0546	0.0503	0.0511	0.0499
E	0.0489	0.0518	0.0515	0.0492	0.049	0.0553	0.0559	0.0514	0.0528	0.053	0.0587	0.0506
F	0.0491	0.0492	0.0495	0.0505	0.0501	0.0503	0.0415	0.039	0.0404	0.0414	0.0401	0.0376
G	0.0391	0.0393	0.0411	0.038	0.0417	0.0415	0.0396	0.0403	0.0471	0.0381	0.0394	0.0389
H	0.0492	0.0496	0.0514	0.0499	0.0508	0.0502	0.0538	0.0498	0.051	0.0538	0.0511	0.0505

## Sheet: Figure
Plate 1: Plate 1 Troubling shoot blocking buffer using 10%BSA Nb474his_BioIgM8A2 dated 2342023
Value	1	2	3	4	5	6	7	8	9	10	11	12
A	0.0491	0.051	0.0497	0.0501	0.0509	0.0496	0.0529	0.05	0.0505	0.0552	0.0511	0.05
B	0.0408	4.6503	4.6908	4.8224	4.8738	4.7146	4.743	0.4812	0.4949	0.3411	0.3109	0.0431
C	0.039	0.2816	0.3238	0.4192	0.4443	0.0394	0.0532	0.0501	0.0507	0.0494	0.0505	0.0493
D	0.0492	0.0495	0.0496	0.0493	0.0506	0.0505	0.0512	0.0517	0.0546	0.0503	0.0511	0.0499
E	0.0489	0.0518	0.0515	0.0492	0.049	0.0553	0.0559	0.0514	0.0528	0.053	0.0587	0.0506
F	0.0491	0.0492	0.0495	0.0505	0.0501	0.0503	0.0415	0.039	0.0404	0.0414	0.0401	0.0376
G	0.0391	0.0393	0.0411	0.038	0.0417	0.0415	0.0396	0.0403	0.0471	0.0381	0.0394	0.0389
H	0.0492	0.0496	0.0514	0.0499	0.0508	0.0502	0.0538	0.0498	0.051	0.0538	0.0511	0.0505
		v1	v2	TcoALD	std	v1	v2	TcoLys	std	v1	v2	T. congolense TC13		v1	v2	T. b. brucei AnTat1.1E		v1	v2	T. evansi STIB 816		v1	v2	T. vivax ILRAD700		v1	v2	Naïve
		4.6503	4.6908	4.67055	0.0286378	4.8224	4.8738	4.8481	0.0363453	4.7146	4.743	4.7288	0.0200818	0.4812	0.4949	0.48805	0.00968736	0.3411	0.3109	0.326	0.0213546	0.2816	0.3238	0.3027	0.0298399	0.4192	0.4443	0.43175	0.0177484
