# Supplementary material for: A Nanobody/Monoclonal Antibody “hybrid” sandwich technology offers an improved immunoassay strategy for detection of African trypanosome infections
Source: PLoS Negl Trop Dis. 2024 Jul 1;18(7):e0012294. doi: 10.1371/journal.pntd.0012294 (PMC11244815; doi:10.1371/journal.pntd.0012294)
Supplement: S14 Data — (XLS) [file pntd.0012294.s025.xls]

## Sheet: Photometric1 (2)
Competitive ELISA blocking purified IgM8A2 using Nb474HA at varying concentration dated 03042023
Value	1	2	3	4	5	6	7	8	9	10	11	12
A	0.0503	0.0496	0.0511	0.0491	0.0493	0.0493	0.0496	0.0536	0.0504	0.05	0.051	0.0496
B	0.0492	3.2585	3.1439	3.1638	3.2355	3.2295	3.1094	3.1618	3.1576	3.1884	3.1565	0.0498
C	0.0495	3.2152	3.0584	3.0653	3.0975	3.0028	3.1571	3.1351	2.9251	2.8349	2.9616	0.0506
D	0.0499	3.1471	3.2812	3.1382	3.1099	3.1148	3.0593	3.0332	2.9384	3.1146	0.0672	0.0504
E	0.0486	3.2695	3.1971	3.159	3.0245	3.0987	2.9808	3.1698	3.1567	3.1025	0.0664	0.0513
F	0.0495	0.0497	0.049	0.05	0.0555	0.0518	0.0512	0.0498	0.0503	0.0506	0.0498	0.0496
G	0.0498	0.0532	0.0509	0.0511	0.053	0.0536	0.0511	0.0511	0.0525	0.0505	0.0535	0.0548
H	0.0496	0.0515	0.0499	0.0515	0.0499	0.0498	0.0501	0.0513	0.0501	0.0551	0.0529	0.052

## Sheet: Figure
Competitive ELISA blocking purified IgM8A2 using Nb474HA at varying concentration dated 03042023
Value	1	2	3	4	5	6	7	8	9	10	11	12
A	0.0503	0.0496	0.0511	0.0491	0.0493	0.0493	0.0496	0.0536	0.0504	0.05	0.051	0.0496
B	0.0492	3.2585	3.1439	3.1638	3.2355	3.2295	3.1094	3.1618	3.1576	3.1884	3.1565	0.0498
C	0.0495	3.2152	3.0584	3.0653	3.0975	3.0028	3.1571	3.1351	2.9251	2.8349	2.9616	0.0506
D	0.0499	3.1471	3.2812	3.1382	3.1099	3.1148	3.0593	3.0332	2.9384	3.1146	0.0672	0.0504
E	0.0486	3.2695	3.1971	3.159	3.0245	3.0987	2.9808	3.1698	3.1567	3.1025	0.0664	0.0513
F	0.0495	0.0497	0.049	0.05	0.0555	0.0518	0.0512	0.0498	0.0503	0.0506	0.0498	0.0496
G	0.0498	0.0532	0.0509	0.0511	0.053	0.0536	0.0511	0.0511	0.0525	0.0505	0.0535	0.0548
H	0.0496	0.0515	0.0499	0.0515	0.0499	0.0498	0.0501	0.0513	0.0501	0.0551	0.0529	0.052
	Nb474HAx10e-2 (µg)	10960	5480	2740	1370	680	340	170	90	40	20	10	5	3	1	0.7	0.3	0.17	0.08	0	0
	v1	3.2585	3.1439	3.1638	3.2355	3.2295	3.1094	3.1618	3.1576	3.1884	3.1565	3.1471	3.2812	3.1382	3.1099	3.1148	3.0593	3.0332	2.9384	3.1146	0.0672
	v2	3.2152	3.0584	3.0653	3.0975	3.0028	3.1571	3.1351	2.9251	2.8349	2.9616	3.2695	3.1971	3.159	3.0245	3.0987	2.9808	3.1698	3.1567	3.1025	0.0664
	Av	3.23685	3.10115	3.11455	3.1665	3.11615	3.13325	3.14845	3.04135	3.01165	3.05905	3.2083	3.23915	3.1486	3.0672	3.10675	3.02005	3.1015	3.04755	3.10855	0.0668
	std	0.0306177	0.0604576	0.06965	0.0975807	0.160301	0.033729	0.0188798	0.164402	0.249962	0.137815	0.0865499	0.0594677	0.0147078	0.0603869	0.0113844	0.0555079	0.0965908	0.154361	0.00855599	0.000565685
